# Supplementary material for: The Australasian dingo archetype: de novo chromosome-length genome assembly, DNA methylome, and cranial morphology
Source: Gigascience. 2023 Mar 28;12:giad018. doi: 10.1093/gigascience/giad018 (PMC10353722; doi:10.1093/gigascience/giad018)
Supplement: giad018_Supplemental_Figures [file giad018_supplemental_figures.zip]

Archive with 11 entries (11 files):
- Suppl Figure 1.tiff
- Suppl Figure 10.tiff
- Suppl Figure 11.tiff
- Suppl Figure 2.tiff
- Suppl Figure 3.tiff
- Suppl Figure 4.tiff
- Suppl Figure 5.tiff
- Suppl Figure 6.tiff
- Suppl Figure 7.tiff
- Suppl Figure 8.tiff
- Suppl Figure 9.tiff
